# Supplementary material for: Metagenomic sequencing reveals viral abundance and diversity in mosquitoes from the Shaanxi-Gansu-Ningxia region, China
Source: PLoS Negl Trop Dis. 2021 Apr 26;15(4):e0009381. doi: 10.1371/journal.pntd.0009381 (PMC8101993; doi:10.1371/journal.pntd.0009381)
Supplement: S2 Table — (XLSX) [file pntd.0009381.s004.xlsx]

## Sheet: S2_Table
S2 Table. Viral family matches to reads from each pool
Viral Families	Mosquito genera
	Cx. Pipiens						Cx. tritaeniorhchus							Anopheles sinensis							Aedes
	Collection Month & Location						Collection Month & Location							Collection Month & Location							Collection Month & Location
	June	July	July	July	August	August	June	July	July	July	August	August	August	June	July	July	July	August	August	August	July	August
	Ningxia	Shaanxi	Gansu	Ningxia	Shaanxi	Ningxia	Ningxia	Shaanxi	Gansu	Ningxia	Shaanxi	Gansu	Ningxia	Ningxia	Shaanxi	Gansu	Ningxia	Shaanxi	Gansu	Ningxia	Ningxia	Ningxia
Genomoviridae	1150	0	850	1531	1068	2135		3151	632732	4550	40	25245	8812	52	17129	0	70	12	7450		550	14572
Myoviridae	363	443005	21042	6836	25023	1623	45	26276	756	3198	2558	20344	3296	86	139279	541	327	1747	4140	237	6621	741
Circoviridae	0	1882	50	1876	8628	240	0	0	118987	0	130	34248	0	0	0	0		0	0	6	0	0
Rhabdoviridae	92	99138	1606	204	364	18		8730	896	4074	298	112	6873	0	1168	0			0		364	274
Phasmaviridae	37125	15826	2810	44669	48	2742		0	0	4443	90	0	888	0	949	1186	0	216	0		272	770
Orthomyxoviridae	4412	18350	2308	10198	336	800	0	3082	0	428	172	222	282		64442			92	74	8	40	20
Phenuiviridae	1777	15130	1393	1010	552	663	0	10056	0	0	239	170	196	7	58553			85	80	7	0	30
Retroviridae	336	0	7015	9545	0	0	0	0	6581	4469	0	2542	0	551	0	2062	352	0	560		15048	0
Siphoviridae	403	1187	3041	6014	1046	150	22	975	5161	2416	441	356	316	143	259	1429	228	250	245	19	5895	140
Nodaviridae	180	0	0	25959	0	322	0	0	0	0	927	0	518	0	0	0	0	0	0	19	0	178
Herpesviridae	70	0	2138	2638	0	0	8	0	0	615	0	0	0	65	0	732	152	0	32	0	5304	0
Inoviridae	33	0	1222	1331	0	0	0	0	0	493	0	0	0	82	0	476	42	0	0	0	2266	0
Flaviviridae	1153	878	100	558	0	0	0	0	398	102	6	0	0	0	0	0	0	0	0	0	0	0
Iflaviridae	0	0	1418	1607	0	22	0	50	0	0	0	0	0	0	0	0	0	0	0	0	0	0
Narnaviridae	65	0	127	462	104	33	22	0	0	1020	78	0	56		0	0		0	0		80	105
Parvoviridae	0	0	40	0	0	0	0	0	1694	0	0	0	130	0	0	0	0	0	0	0	0	28
Anelloviridae	0	0	0	0	0	0	0	0	0	0	0	1514	0	0	0	0	0	0	0	0	0	0
Adenoviridae	0	0	142	436	300	20		0	0	206	38	80	35	8	0	9		18	33		68	0
Autographiviridae	0	0	78	304	0	0	0	0	0	65	0	0	0	30	0	100	12	0	0	0	425	0
Drexlerviridae	0	0	92	225	0	0	0	0	0	0	0	0	0	0	0	6		0	0	0	364	0
Dicistroviridae	38	0	213	0	0	9	0	0	0	96		0	61	0	0	0	6		0		0	234
Xinmoviridae	0	0	0	0	0	0	0	0	0	0	0	0	0	6	0	0		0	642	6	0	0
Pospiviroidae	0	0	0	481	0	0	0	0	0	105	0	0	0	0	0		0		0		0	0
Birnaviridae	0	0	48	0	0	0	0	0	0	0	8	0	86	0	316	0	0	90	0	0	0	0
Luteoviridae	0	0	221	0	54	0	0	0	0	106	9	0	31	0	0	0	0	0	0	0	0	0
Tymoviridae	0	0	0	0	0	10	0	0	0	0	0	0	0	0	0	0	0	0	0	0	0	338
Baculoviridae	0	0	0	0	0	0		0	0	335	0	0	0	0	0	0		0	0	0	0	0
Virgaviridae	109	0	0	136	0	16	0	0	0	0	0	0	0	0	0	0	0	0	0	0	0	0
Podoviridae	0	0	0	0	0	0	0	0	0	0	0	0	0		0	0		0	0		40	0
Togaviridae	0	0	0	0	0	0	0	0	0	0	0	0	0	0	0	0	0	0	0	0	0	38
Poxviridae	0	0	0	0	0	0	0	0	0	0	0	0	0	0	0	0	0		24	0	0	0
Unclassified Virus	11589	684294	10300	25798	17781	5718	22	2371	2178	13701	2843	10291	9248	226	7474	332	178	140	1072	64	13456	17074
Orther Virus	408	3237	40	513	0	67	0	590	0	396	502	0	202	0	1336	0	0	188	10	0	0	0
