# Supplementary material for: Metagenomic sequencing reveals viral abundance and diversity in mosquitoes from the Shaanxi-Gansu-Ningxia region, China
Source: PLoS Negl Trop Dis. 2021 Apr 26;15(4):e0009381. doi: 10.1371/journal.pntd.0009381 (PMC8101993; doi:10.1371/journal.pntd.0009381)
Supplement: S3 Table — (XLSX) [file pntd.0009381.s005.xlsx]

## Sheet: S3_Table
S3 Table. Viral species matches to reads from each pool
Viral species	Mosquito genera
	Cx. Pipiens						Cx. tritaeniorhchus							Anopheles sinensis							Aedes
	Collection Month & Location						Collection Month & Location							Collection Month & Location							Collection Month & Location
	June	July	July	July	August	August	June	July	July	July	August	August	August	June	July	July	July	August	August	August	July	August
	Ningxia	Shaanxi	Gansu	Ningxia	Shaanxi	Ningxia	Ningxia	Shaanxi	Gansu	Ningxia	Shaanxi	Gansu	Ningxia	Ningxia	Shaanxi	Gansu	Ningxia	Shaanxi	Gansu	Ningxia	Ningxia	Ningxia
Yongsan picorna-like virus 3	68	668502	7067	402	15490	46	0	0	0	0	750	5568	168	8	0	0	0	68	64	10	11432	14562
Escherichia virus P1	351	442969	20968	6383	25017	1607	45	26276	730	3111	2556	20342	3286	80	139277	484	315	1747	4140	237	6513	728
Mosquito associated circovirus 1	0	1882	50	0	8626	0	0	0	118917	0	130	34248	0	0	0	0	0	0	0	6	0	0
Culex tritaeniorhynchus rhabdovirus	0	98676	1494	176	336	0	0	8722	874	3872	292	94	6671	0	0	0	0	0	0	0	364	274
Wuhan Mosquito Virus 6	4412	18350	2308	10198	336	800	0	3082	0	428	172	222	282	0	64442	0	0	92	74	8	40	20
Culex orthophasmavirus	37125	11110	2790	44661	0	2742	0	0	0	3967	8	0	422	0	949	0	0	0	0	0	272	770
Wutai mosquito phasivirus	1777	15130	1393	1010	552	663	0	10056	0	0	239	170	196	7	58553	0	0	85	80	7	0	30
Culex Hubei-like virus	0	0	0	25951	0	322	0	0	0	0	0	0	49	0	0	0	0	0	0	19	0	178
Murine leukemia virus	170	0	2889	4730	0	0	0	0	0	1509	0	0	0	332	0	728	183	0	0	0	7281	0
Yongsan picorna-like virus 4	0	2402	44	0	1164	1954	0	334	0	0	806	3080	0	0	4665	0	0	0	0	0	218	2172
Culex pipiens associated Tunisia virus	5444	0	402	5894	0	2647	0	0	0	184	0	0	52	0	0	0	0	0	0	0	502	20
Wuhan Mosquito Virus 8	1403	1001	0	0	73	0	0	0	0	6938	153	0	4839	0	0	0	0	0	0	0	0	0
Escherichia virus DE3	193	0	2041	3431	0	0	0	0	0	1219	0	0	0	121	0	1136	181	0	0	8	5158	0
Hubei mosquito virus 4	0	0	0	11946	0	117	0	0	0	0	0	0	30	0	0	0	0	0	0	0	0	72
Porcine type-C oncovirus	0	0	0	0	0	0	0	0	6578	1398	0	2530	0	0	0	0	0	0	552	0	0	0
Murid betaherpesvirus 1	69	0	2085	2444	0	0	8	0	0	574	0	0	0	54	0	700	131	0	0	0	4909	0
Zhejiang mosquito virus 1	0	10531	350	0	0	24	0	0	0	0	0	0	0	0	0	0	0	0	0	0	0	0
Hubei mosquito virus 2	372	0	42	258	596	106	0	0	758	4672	378	0	3112	0	0	0	12	0	0	32	0	152
Porcine feces-associated gemycircularvirus	0	0	0	0	0	0	0	0	5318	102	0	0	0	0	326	0	0	0	0	0	0	240
Wuhan mosquito orthophasmavirus 1	0	4046	0	0	0	0	0	0	0	0	0	0	0	0	0	1186	0	216	0	0	0	0
Culex Bunyavirus 2	1394	0	236	1701	0	180	0	1512	0	0	0	0	108	0	0	0	0	0	0	0	0	0
Wenzhou sobemo-like virus 3	96	0	641	0	204	0	0	0	1378	1162	237	0	629	0	0	0	0	0	0	0	0	53
Escherichia virus M13	0	0	893	731	0	0	0	0	0	303	0	0	0	64	0	342	7	0	0	0	1296	0
Culex negev-like virus 1	408	2151	0	422	0	67	0	0	0	0	8	0	15	0	0	0	0	0	0	0	0	0
Tadarida brasiliensis gemykibivirus 1	0	0	92	0	0	22	0	34	2321	0	0	317	66	0	0	0	0	0	84	0	0	39
Blackfly genomovirus 4	0	0	34	0	0	0	0	0	0	0	0	0	0	0	2721	0	0	0	0	0	0	0
Zhejiang mosquito virus 3	488	0	278	1862	0	10	0	0	0	58	22	0	16	0	0	0	0	0	0	0	0	0
Culex Bunya-like virus	824	0	192	1426	0	218	0	0	0	0	0	0	58	0	0	0	0	0	0	0	0	0
Culex flavivirus	1146	868	100	556	0	0	0	0	0	42	0	0	0	0	0	0	0	0	0	0	0	0
Moraxella phage Mcat16	113	0	105	1209	40	40	0	0	393	600	22	0	0	0	0	35	0	11	10	9	0	0
Hubei chryso-like virus 1	240	0	38	583	0	0	0	0	0	32	0	0	0	0	1406	0	0	0	0	0	0	0
Yongsan bunyavirus 1	0	0	0	0	202	0	0	0	0	0	424	1638	0	0	0	0	0	0	0	0	0	0
Aedes japonicus narnavirus 1	65	0	127	462	100	33	22	0	0	1020	78	0	56	0	0	0	0	0	0	0	80	103
Culex Bunyavirus 1	170	0	0	104	0	228	0	371	0	0	6	0	0	0	1084	0	0	0	0	0	0	0
Culex mononega-like virus 2	0	1086	0	0	0	0	0	0	0	0	0	0	0	0	842	0	0	0	0	0	0	0
Vibrio virus CTXphi	0	0	249	503	0	0	0	0	0	127	0	0	0	15	0	57	33	0	0	0	746	0
Wuhan Mosquito Virus 9	0	0	112	0	28	12	0	0	0	190	0	0	184	0	1168	0	0	0	0	0	0	0
Wuhan mosquito orthophasmavirus 2	0	670	0	0	44	0	0	0	0	476	24	0	464	0	0	0	0	0	0	0	0	0
Human mastadenovirus B	0	0	142	436	298	20	0	0	0	206	38	80	35	8	0	9	0	18	31	0	68	0
Culex Biggie-like virus	0	0	0	0	0	0	0	0	0	0	893	0	469	0	0	0	0	0	0	0	0	0
Hubei virga-like virus 1	0	0	0	0	0	0	0	0	0	0	0	0	0	184	0	0	20	70	954	12	0	0
Hypericum associated gemycircularvirus 1	0	0	0	0	498	0	0	0	0	0	0	0	0	0	0	0	0	0	0	0	0	619
Torque teno sus virus 1a	0	0	0	0	0	0	0	0	0	0	0	1115	0	0	0	0	0	0	0	0	0	0
Culex Iflavi-like virus 4	0	0	0	1033	0	0	0	0	0	0	0	0	0	0	0	0	0	0	0	0	0	0
Hubei virga-like virus 2	276	0	0	492	0	128	0	0	0	0	0	0	0	0	0	0	0	0	0	0	0	0
Gila monster-associated gemycircularvirus	0	0	0	0	49	0	0	0	0	0	0	0	50	0	0	0	27	0	0	0	0	735
Yongsan iflavirus 1	0	0	524	168	0	13	0	0	0	0	0	0	0	0	0	0	0	0	0	0	0	0
uncultured marine virus	0	0	0	0	0	0	0	494	0	0	0	0	0	0	0	0	0	188	0	0	0	0
Xincheng anphevirus	0	0	0	0	0	0	0	0	0	0	0	0	0	6	0	0	0	0	642	6	0	0
Culex mononega-like virus 1	0	0	40	0	0	0	0	96	0	0	8	0	0	0	494	0	0	0	10	0	0	0
Momordica charantia associated gemycircularvirus	0	0	0	0	0	0	0	0	0	0	0	0	0	0	593	0	0	0	0	0	0	0
Citrus exocortis viroid	0	0	0	481	0	0	0	0	0	105	0	0	0	0	0	0	0	0	0	0	0	0
Culex Iflavi-like virus 1	0	0	391	178	0	0	0	0	0	0	0	0	0	0	0	0	0	0	0	0	0	0
Porcine parvovirus 2	0	0	0	0	0	0	0	0	568	0	0	0	0	0	0	0	0	0	0	0	0	0
Guadeloupe mosquito virus	0	0	0	91	0	0	0	0	0	396	34	0	19	0	0	0	0	0	0	0	0	0
Hubei arthropod virus 1	0	0	0	0	0	0	0	72	0	0	6	0	192	0	248	0	14	0	0	0	0	0
Hubei tombus-like virus 28	482	0	0	0	0	0	0	0	0	0	0	0	0	0	0	0	0	0	0	0	0	0
Finch associated genomovirus 7	36	0	0	146	0	0	0	0	0	0	0	0	241	48	0	0	0	0	0	0	0	0
Thika virus	0	0	0	0	0	0	0	0	0	0	452	0	0	0	0	0	0	0	0	0	0	0
Culex-associated Luteo-like virus	0	0	221	0	54	0	0	0	0	106	9	0	31	0	0	0	0	0	0	0	0	0
Escherichia phage 503046	0	0	38	0	0	0	0	0	0	98	0	0	0	0	0	22	8	0	0	0	250	0
Japanese encephalitis virus	0	0	0	0	0	0	0	0	396	0	6	0	0	0	0	0	0	0	0	0	0	0
Escherichia virus IME253	0	0	47	0	0	0	0	0	0	0	0	0	0	0	0	6	0	0	0	0	310	0
Culex originated Tymoviridae-like virus	0	0	0	0	0	10	0	0	0	0	0	0	0	0	0	0	0	0	0	0	0	337
Aphid lethal paralysis virus	33	0	155	0	0	8	0	0	0	86	0	0	56	0	0	0	6	0	0	0	0	0
Hubei picorna-like virus 61	0	0	288	0	0	0	0	0	0	0	0	0	0	0	0	0	0	0	54	0	0	0
Wenzhou tombus-like virus 11	0	0	209	0	0	40	0	30	0	0	38	0	0	0	0	0	0	0	0	0	0	23
Choristoneura fumiferana granulovirus	0	0	0	0	0	0	0	0	0	335	0	0	0	0	0	0	0	0	0	0	0	0
Culex Virga-like virus	109	0	0	136	0	16	0	0	0	0	0	0	0	0	0	0	0	0	0	0	0	0
Escherichia phage 500465-2	0	0	0	196	0	0	0	0	0	0	0	0	0	0	0	0	0	0	0	0	34	0
Macacine betaherpesvirus 3	0	0	0	85	0	0	0	0	0	0	0	0	0	0	0	6	12	0	0	0	116	0
Hubei tombus-like virus 27	216	0	0	0	0	0	0	0	0	0	0	0	0	0	0	0	0	0	0	0	0	0
Hubei virga-like virus 21	0	0	0	0	0	0	0	0	0	0	0	0	0	0	0	186	0	0	0	0	0	0
Staphylococcus phage StB20	0	0	0	0	0	0	0	172	0	0	0	0	0	0	0	0	0	0	0	0	0	0
Chicken virus mg5_2197	0	0	0	0	0	0	0	0	0	0	0	0	168	0	0	0	0	0	0	0	0	0
Staphylococcus phage StB20-like	0	0	0	0	0	0	0	164	0	0	0	0	0	0	0	0	0	0	0	0	0	0
Human betaherpesvirus 5	0	0	0	0	0	0	0	0	0	0	0	0	0	0	0	9	0	0	0	0	154	0
Staphylococcus phage SPbeta-like	0	0	0	0	0	0	0	156	0	0	0	0	0	0	0	0	0	0	0	0	0	0
Escherichia phage 500465-1	0	0	0	141	0	0	0	0	0	0	0	0	0	0	0	10	0	0	0	0	0	0
Campylobacter phage A18a	0	0	0	140	0	0	0	0	0	0	0	0	0	0	0	6	0	0	0	0	0	0
Wuhan house centipede virus 9	0	0	0	0	0	0	16	0	0	128	0	0	0	0	0	0	0	0	0	0	0	0
Rhopalosiphum padi virus	0	0	0	0	0	0	0	0	0	0	0	0	0	0	0	0	0	0	0	0	0	115
Enterobacteria phage phi80	0	0	32	0	0	0	0	0	0	0	0	0	0	0	0	0	0	0	0	0	60	0
Menghai almendravirus	88	0	0	0	0	0	0	0	0	0	0	0	0	0	0	0	0	0	0	0	0	0
Hubei permutotetra-like virus 1	0	0	0	0	0	0	0	0	0	86	0	0	0	0	0	0	0	0	0	0	0	0
Hubei tetragnatha maxillosa virus 5	0	0	0	0	0	0	0	0	0	78	0	0	0	0	0	0	0	0	0	0	0	0
Chicken genomovirus mg4_1210	0	0	0	0	0	0	0	0	0	0	0	0	37	0	0	0	0	0	0	0	29	0
Quang Binh virus	0	0	0	0	0	0	0	0	0	60	0	0	0	0	0	0	0	0	0	0	0	0
Insect inshuvirus	0	0	0	0	0	0	0	0	0	0	58	0	0	0	0	0	0	0	0	0	0	0
Pacific flying fox faeces associated gemycircularvirus-8	0	0	0	0	0	56	0	0	0	0	0	0	0	0	0	0	0	0	0	0	0	0
Culex mosquito virus 4	53	0	0	0	0	0	0	0	0	0	0	0	0	0	0	0	0	0	0	0	0	0
Sogatella furcifera honeydew virus	0	0	0	0	0	0	0	50	0	0	0	0	0	0	0	0	0	0	0	0	0	0
Streptococcus phage IPP61	0	0	0	0	0	0	0	49	0	0	0	0	0	0	0	0	0	0	0	0	0	0
Escherichia virus T7	0	0	0	0	0	0	0	0	0	0	0	0	0	0	0	10	0	0	0	0	37	0
Pteropus associated gemycircularvirus 6	0	0	0	0	0	25	0	0	0	0	0	0	0	0	0	0	0	0	0	0	0	21
Gerygone associated gemycircularvirus 2	0	0	0	0	0	0	0	0	0	0	8	0	37	0	0	0	0	0	0	0	0	0
unclassified Phietavirus	0	0	0	0	0	0	0	40	0	0	0	0	0	0	0	0	0	0	0	0	0	0
Dipteran protoambidensovirus 1	0	0	40	0	0	0	0	0	0	0	0	0	0	0	0	0	0	0	0	0	0	0
Getah virus	0	0	0	0	0	0	0	0	0	0	0	0	0	0	0	0	0	0	0	0	0	38
Bovine alphaherpesvirus 5	0	0	0	0	0	0	0	0	0	0	0	0	0	0	0	0	0	0	32	0	0	0
Klebsiella phage 4 LV-2017	0	0	0	0	0	0	0	0	0	30	0	0	0	0	0	0	0	0	0	0	0	0
Hubei picorna-like virus 66	0	0	0	0	0	0	6	0	0	0	0	0	0	0	0	0	24	0	0	0	0	0
Hubei picorna-like virus 58	0	0	0	0	0	0	0	0	0	0	0	0	0	0	0	0	26	0	0	0	0	0
Sanxia permutotetra-like virus 1	0	0	0	0	0	0	0	0	0	24	0	0	0	0	0	0	0	0	0	0	0	0
Orf virus	0	0	0	0	0	0	0	0	0	0	0	0	0	0	0	0	0	0	24	0	0	0
Lepidopteran iteradensovirus 5	0	0	0	0	0	0	0	0	0	0	0	0	0	0	0	0	0	0	0	0	0	22
Bovine associated gemykrogvirus 1	0	0	0	0	0	0	0	0	0	0	0	0	0	0	0	0	0	0	0	0	0	22
Brevidensovirus	0	0	0	0	0	0	0	0	0	0	0	0	18	0	0	0	0	0	0	0	0	0
Chicken genomovirus mg7_74	0	0	0	0	0	0	0	0	0	0	0	0	18	0	0	0	0	0	0	0	0	0
Guadeloupe Culex tymo-like virus	0	0	0	0	0	18	0	0	0	0	0	0	0	0	0	0	0	0	0	0	0	0
Chicken associated gemycircularvirus 2	0	0	0	0	0	0	0	0	0	0	16	0	0	0	0	0	0	0	0	0	0	0
Acinetobacter phage phiAC-1	0	0	0	0	0	12	0	0	0	0	0	0	0	0	0	0	0	0	0	0	0	0
Escherichia phage Rac-SA53	0	0	0	0	0	0	0	0	0	0	0	0	0	0	0	8	0	0	0	0	0	0
Jaagsiekte sheep retrovirus	0	0	0	0	0	0	0	0	0	0	0	0	0	0	0	0	0	0	8	0	0	0
Culex Y virus	0	0	0	0	0	0	0	0	0	0	0	0	0	0	0	0	0	7	0	0	0	0
Negev virus	0	0	0	0	0	0	0	0	0	0	6	0	0	0	0	0	0	0	0	0	0	0
