# Supplementary material for: Metagenomic sequencing reveals viral abundance and diversity in mosquitoes from the Shaanxi-Gansu-Ningxia region, China
Source: PLoS Negl Trop Dis. 2021 Apr 26;15(4):e0009381. doi: 10.1371/journal.pntd.0009381 (PMC8101993; doi:10.1371/journal.pntd.0009381)
Supplement: S6 Table — (XLSX) [file pntd.0009381.s008.xlsx]

## Sheet: S6_Table
S6 Table. Characterization of viral species among mosquito-borne viruses
No.	Viral species	Viral family	Refseq Accession	Refseq Length	Mapping Reads	Coverage length	Coverage(%)*	Depth	Per. Ident(%)	Query cover(%)	Collection Month	Collection Location	Mosquito genera
1	Yongsan picorna-like virus 3	Iflaviridae	NC_040584	11291	668502	11291	100	3643.74	98.353	100	Jul	Shaanxi	Culex pipiens
2	Culex pipiens associated Tunisia virus	Tymoviridae	NC_040723	10910	5699	10896	99.8717	59.4526	96.724	99.8717	Jul	Ningxia	Culex pipiens
3	Wuhan Mosquito Virus 8	Tymoviridae	NC_028265	12004	7728	11953	99.5751	72.3142	97.975	99.5751	Jul	Ningxia	Culex tritaeniorhynchus
4	Culex Bunyavirus 1	Phenuiviridae	MH188051	11517	1084	11439	99.3227	549.95	95.151	58.1922	Jul	Shaanxi	Anopheles sinensis
5	Wutai mosquito phasivirus	Phenuiviridae	NC_031317	6754	58553	6700	99.2005	549.849	97.687	99.2005	Jul	Shaanxi	Anopheles sinensis
6	Hubei mosquito virus 4	Tymoviridae	NC_032231	4971	11946	4921	98.9942	644.928	95.636	53.9328	Jul	Ningxia	Culex pipiens
7	Zhejiang mosquito virus 3	Tymoviridae	NC_032491	3226	1929	3191	98.9151	58.9141	96.521	98.9151	Jul	Ningxia	Culex pipiens
8	Culex tritaeniorhynchus rhabdovirus	Rhabdoviridae	NC_025384	11190	98676	11066	98.8919	789.207	98.075	98.8919	Jul	Shaanxi	Culex pipiens
9	Wenzhou sobemo-like virus 3	Tymoviridae	NC_033128	2841	1740	2796	98.4161	94.1534	96.96	98.4161	Jul	Gansu	Culex tritaeniorhynchus
10	Culex flavivirus	Flaviviridae	NC_008604	10837	1146	10635	98.136	12.8362	96.775	98.136	Jun	Ningxia	Culex pipiens
11	Yongsan iflavirus 1	Iflaviridae	NC_040587	8977	524	8785	97.8612	17.1341	97.846	48.1007	Jul	Gansu	Culex pipiens
12	Culex Biggie-like virus	Nodaviridae	MH188028	9200	893	8998	97.8043	12.2426	98.033	97.8043	Aug	Shaanxi	Culex tritaeniorhynchus
13	Yongsan bunyavirus 1	Phenuiviridae	NC_040759	6464	1638	6321	97.7877	29.7744	97.453	93.5489	Aug	Gansu	Culex tritaeniorhynchus
14	Culex Bunyavirus 2	Phenuiviridae	MH188052	7576	1701	7348	96.9905	29.2661	96.31	95.1426	Jul	Ningxia	Culex pipiens
15	Wuhan mosquito orthophasmavirus 1	Phasmaviridae	NC_031307	6474	4046	6264	96.7563	62.163	96.648	96.7563	Jul	Shaanxi	Culex pipiens
16	Culex Hubei-like virus	Nodaviridae	MH188025	4879	25951	4648	95.2654	664.079	97.385	65.0543	Jul	Ningxia	Culex pipiens
17	Wuhan Mosquito Virus 6	Orthomyxoviridae	MF176248	2432	64442	2283	93.8734	220.318	97.109	93.8734	Jul	Shaanxi	Anopheles sinensis
18	Hubei virga-like virus 1	Tymoviridae	NC_033165	9141	1035	8527	93.283	13.1691	97.001	59.4574	Aug	Gansu	Anopheles sinensis
19	Yongsan picorna-like virus 4	Iflaviridae	NC_040654	8393	4665	7692	91.6478	68.7343	97.452	79.9595	Jul	Shaanxi	Anopheles sinensis
20	Culex negev-like virus 1	Virgaviridae	NC_035124	10867	18675	9866	90.7886	165.272	95.042	53.6395	Jul	Shaanxi	Culex pipiens
21	Culex Virga-like virus	Virgaviridae	MH188019	10917	2049	9904	90.7209	173.293	95.469	60.044	Jul	Shaanxi	Culex pipiens
22	Wuhan Mosquito Virus 9	Rhabdoviridae	NC_031303	13706	1168	12273	89.5447	12.6717	98.287	34.9336	Jul	Shaanxi	Anopheles sinensis
23	Hubei permutotetra-like virus 1	Tymoviridae	NC_033105	4560	93	3861	84.6711	2.83113	97.901	45.9649	Jul	Ningxia	Culex tritaeniorhynchus
24	Wenzhou tombus-like virus 11	Tymoviridae	NC_033417	4931	395	4086	82.8635	11.2301	98.196	67.4508	Jul	Shaanxi	Culex pipiens
25	Culex-associated Luteo-like virus	Luteoviridae	MH188016	2671	221	2079	77.836	25.8725	98.343	31.6361	Jul	Gansu	Culex pipiens
26	Zhejiang mosquito virus 1	Tymoviridae	NC_033716	9558	10103	6972	72.9441	152.411	95.834	48.7236	Jul	Shaanxi	Culex pipiens
27	Wuhan mosquito orthophasmavirus 2	Phasmaviridae	NC_031312	6574	670	4560	69.3642	14.3327	97.819	50.213	Jul	Shaanxi	Culex pipiens
28	Culex mosquito virus 4	Nodaviridae	MH188031	11155	53	7702	69.0453	2.62841	96.293	11.8512	Jun	Ningxia	Culex pipiens
29	Culex Iflavi-like virus 1	Iflaviridae	NC_040646	10310	391	7105	68.9137	19.6918	96.486	69.001	Jul	Gansu	Culex pipiens
30	Culex Y virus	Birnaviridae	JQ659254	3429	7	2362	68.8831	2.98052	97.372	39.9533	Aug	Shaanxi	Anopheles sinensis
31	Hubei virga-like virus 21	Tymoviridae	NC_033192	10072	213	6452	64.0588	3.94792	97.619	13.3439	Jul	Gansu	Anopheles sinensis
32	Hubei mosquito virus 2	Tymoviridae	NC_033305	3159	4672	1875	59.3542	150.289	97.973	59.3542	Jul	Ningxia	Culex tritaeniorhynchus
33	Hubei virga-like virus 2	Tymoviridae	NC_033158	10650	593	5630	52.8638	10.4938	98.357	12.5728	Jul	Ningxia	Culex pipiens
34	Culex mononega-like virus 2	Virgaviridae	NC_035133	13297	1075	5564	41.844	22.1039	97.91	17.628	Jul	Shaanxi	Culex pipiens
35	Japanese encephalitis virus	Flaviviridae	HM366552	10965	396	4493	40.9758	16.4376	98.116	26.1468	Jul	Gansu	Culex tritaeniorhynchus
36	Quang Binh virus	Flaviviridae	MH827524	10891	60	3839	35.2493	1.89034	98.079	7.64852	Jul	Ningxia	Culex tritaeniorhynchus
37	Hubei picorna-like virus 58	Tymoviridae	NC_033157	9145	29	2338	25.5659	1.32079	93.871	10.1695	Jul	Ningxia	Anopheles sinensis
38	Guadeloupe Culex tymo-like virus	Tymoviridae	MN053827	8333	18	2105	25.261	1.8323	100	4.9682	Aug	Ningxia	Culex pipiens
39	Culex originated Tymoviridae-like virus	Tymoviridae	NC_018703	6471	337	1369	21.1559	23.4091	97.896	12.4865	Aug	Ningxia	Aedes
40	Getah Virus	Togaviridae	NC_006558	11597	38	2255	19.4	1.8	98.1	3.5	Aug	Ningxia	Aedes
41	Negev virus	Tymoviridae	NC_030294	9537	17	1544	16.1896	4.21826	98.072	7.61246	Aug	Shaanxi	Culex tritaeniorhynchus
42	Culex Bunya-like virus	Phenuiviridae	MH188002	10482	1426	1571	14.9876	105.811	97.199	14.9876	Jul	Ningxia	Culex pipiens
43	Culex Iflavi-like virus 4	Iflaviridae	NC_040832	10319	1033	1246	12.0748	41.3138	94.684	11.6678	Jul	Ningxia	Culex pipiens
44	Culex mononega-like virus 1	Virgaviridae	MF176296	7137	1019	660	9.24758	12.2742	99.074	3.02648	Jul	Shaanxi	Anopheles sinensis
45	Xincheng anphevirus	Xinmoviridae	NC_031244	12774	2282	962	7.53092	41.2193	100	0.97855	Jul	Shaanxi	Culex pipiens
46	Guadeloupe mosquito virus	Virgaviridae	MN053801	3174	1260	82	2.58349	792.72	100	2.58349	Jul	Ningxia	Culex tritaeniorhynchus
* The coverage (%) indicates the percentage of bases on the reference sequence covered by the reads.
